# Supplementary material for: Multi-analytical test based on serum miRNAs and proteins quantification for ovarian cancer early detection
Source: PLoS One. 2021 Aug 5;16(8):e0255804. doi: 10.1371/journal.pone.0255804 (PMC8341627; doi:10.1371/journal.pone.0255804)
Supplement: S1 Table — (XLSX) [file pone.0255804.s001.xlsx]

## Sheet: Sup. Tab. 1
S1 Table. Small non-coding RNA selected as candidates to endogen reference controls in 3 data series of miRNA sequencing comprising healthy individuals.
sncRNAs	Study 1 (n=89)			Study 2 (n=54)			Study 3 (n=54)			Average rank
	SD	Rank		SD	Rank		SD	Rank		Weighted*	Unweight
hsa-miR-423-3p	0.47998	3		2.01939	36		1.03216	5		12.5939	14.6667
hsa_piR_016659	0.540529	9		1.04648	11		1.5335	53		21.6091	24.3333
hsa-miR-151a-3p	0.538773	8		2.33454	50		1.29905	29		25.269	29
hsa-miR-1307-3p	0.876838	30		2.05615	37		1.07686	8		25.8883	25
hsa-miR-103a-3p	0.554869	11		2.3383	52		1.44981	46		31.8325	36.3333
hsa-miR-210-3p	0.658506	19		1.89341	34		1.51461	52		32.1574	35
hsa-miR-140-3p	0.496095	5		2.44125	56		1.57204	56		32.9594	39
hsa-miR-107	0.605218	15		1.90355	35		1.60752	62		33.3655	37.3333
hsa-miR-181a-5p	0.712854	20		2.50291	60		1.32576	34		34.802	38
hsa-miR-191-5p	0.814185	27		2.85623	70		1.22461	16		35.7716	37.6667
hsa-miR-22-3p	0.922103	37		2.08731	39		1.31325	32		36.1777	36
SNORD3B-1:snoRNA	0.921486	35		1.69554	27		1.45749	48		36.3706	36.6667
hsa-miR-425-5p	0.717696	22		2.72369	64		1.31978	33		36.5279	39.6667
RNU2-3P:snRNA	1.08948	59		1.64895	25		1.17532	14		37.3452	32.6667
SNORD3B-2:snoRNA	0.921486	36		1.69554	28		1.45749	49		37.3706	37.6667
SNORD3C:snoRNA	0.921025	33		2.09361	40		1.45688	47		38.7563	40
hsa-miR-93-5p	0.717143	21		1.70658	29		1.79934	78		38.8173	42.6667
SNORD3A:snoRNA	0.921364	34		2.2172	43		1.44861	45		39.4822	40.6667
Gln	1.04521	53		1.22647	17		1.40814	40		39.5685	36.6667
SCARNA3:snoRNA	1.0913	60		0.818884	9		1.37086	37		39.7157	35.3333
Arg	0.926272	39		1.06817	12		1.67402	69		39.8223	40
hsa-let-7i-5p	0.512376	6		4.36228	97		1.38623	39		39.9898	47.3333
hsa-miR-151b	1.11415	62		0.807669	8		1.3495	36		40.0711	35.3333
hsa-miR-10a-5p	0.773959	25		1.87812	33		1.79573	77		41.4467	45
hsa-miR-744-5p	0.959434	42		2.4817	57		1.28216	28		42.2741	42.3333
hsa-miR-28-3p	1.0585	55		2.29516	48		1.22776	17		42.665	40
hsa_piR_016658	0.858133	28		0.710738	5		2.12135	106		43.0761	46.3333
hsa-miR-30d-5p	0.553456	10		3.09382	76		1.6455	66		43.4416	50.6667
SNORD3D:snoRNA	0.993296	46		1.75655	31		1.59978	59		45.4518	45.3333
Val	1.12734	63		0.399999	2		1.60134	60		45.4569	41.6667
hsa-miR-486-5p	0.605399	16		2.91896	73		1.66886	68		45.8782	52.3333
hsa-miR-25-3p	0.583543	14		3.14273	77		1.67889	70		46.6193	53.6667
hsa-miR-130a-3p	0.904874	32		2.37349	53		1.66054	67		47.3503	50.6667
hsa-miR-99b-5p	0.635385	17		2.48501	59		1.93491	87		47.7005	54.3333
hsa-miR-486-3p	0.654708	18		2.80977	65		1.86422	80		47.8782	54.3333
hsa-miR-3615	0.923399	38		2.39914	55		1.57761	58		48.1421	50.3333
hsa-miR-101-3p	0.490275	4		2.84026	67		2.1383	107		49.5025	59.3333
RNU1-67P:snRNA	1.00289	48		4.86341	103		0.646038	1		50.1929	50.6667
LINC00910:snRNA	0.9389	40		3.36568	79		1.44675	44		51.7868	54.3333
hsa-miR-30e-5p	0.358418	1		3.68271	87		2.06961	101		51.9848	63
hsa-miR-92a-3p	0.8102	26		2.92526	74		1.73321	73		52.0406	57.6667
hsa-miR-29a-3p	0.583247	13		2.48464	58		2.27062	113		52.7462	61.3333
Leu	1.09978	61		2.18529	42		1.46979	50		52.7766	51
RNU2-33P:snRNA	1.02328	50		1.13492	15		2.05852	98		53.5635	54.3333
hsa-miR-21-5p	0.46618	2		3.49414	81		2.22847	112		53.8071	65
Glu	1.26033	84		1.32199	19		1.40953	41		54.3959	48
RNU2-48P:snRNA	1.01679	49		1.23407	18		2.06381	100		54.4822	55.6667
hsa-miR-26a-5p	0.561758	12		4.55964	100		1.83037	79		54.4873	63.6667
RNU2-7P:snRNA	1.02395	51		1.07746	13		2.07219	102		54.5635	55.3333
RNU1-89P:snRNA	1.13845	64		4.10924	92		0.806455	2		54.6802	52.6667
RNU1-11P:snRNA	1.06663	56		4.26043	93		1.23631	19		56	56
hsa-miR-130b-3p	1.27715	87		1.49583	23		1.37591	38		56.0254	49.3333
hsa-miR-151a-5p	1.00075	47		2.85149	68		1.60155	61		56.5939	58.6667
RNU1-22P:snRNA	1.188	67		4.38067	98		0.935803	4		58.2284	56.3333
hsa-miR-142-5p	0.743406	23		2.85795	72		2.10692	105		58.9086	66.6667
hsa-let-7f-5p	0.532196	7		5.171	111		2.01507	94		59.3553	70.6667
SNHG1:snoRNA	1.21709	68		1.53438	24		1.8773	82		59.7766	58
RNU2-6P:snRNA	1.05692	54		1.17456	16		2.34331	114		60.0305	61.3333
hsa-miR-320a	1.31193	92		1.09014	14		1.53635	54		60.203	53.3333
hsa-miR-423-5p	1.14298	66		1.65685	26		1.88996	85		60.2437	59
His	1.63423	109		0.745783	6		1.33167	35		60.4822	50
RNU1-13P:snRNA	1.25199	80		3.68025	85		1.06051	6		61.0863	57
hsa-miR-143-3p	0.903821	31		3.63132	84		1.95695	91		61.9746	68.6667
RNVU1-11:snRNA	1.25199	81		3.68025	86		1.06051	7		62.0863	58
hsa-miR-451a	0.761874	24		4.40976	99		1.94363	89		62.3756	70.6667
RNVU1-17:snRNA	1.25056	79		3.88006	89		1.08085	9		62.5533	59
hsa-miR-769-5p	1.51305	102		1.81479	32		1.30879	30		63.0761	54.6667
Ile	1.56489	103		2.1464	41		1.25171	20		63.2538	54.6667
Ala	1.31913	93		2.29076	47		1.31252	31		63.3959	57
Asn	1.35609	97		1.72108	30		1.44429	43		63.8325	56.6667
hsa-miR-92b-3p	0.964137	43		2.33613	51		2.17552	111		63.8325	68.3333
hsa-miR-10b-5p	1.02869	52		4.34841	96		1.5702	55		64.8832	67.6667
Und	1.38657	100		0.845716	10		1.62141	64		65.4619	58
Ser	1.60778	108		1.37894	21		1.43938	42		66.0609	57
hsa-miR-144-3p	0.949304	41		3.59473	82		1.98041	92		66.2183	71.6667
hsa-miR-16-5p	0.873896	29		4.31664	95		2.06148	99		66.2792	74.3333
RNU1-1:snRNA	1.23567	71		5.16119	104		1.26182	21		66.3401	65.3333
SeC	1.25578	83		3.71048	88		1.23321	18		66.5533	63
RNU1-27P:snRNA	1.23567	72		5.16119	105		1.26182	22		67.3401	66.3333
RNU2-29P:snRNA	1.29134	88		0.751229	7		2.05806	97		68.264	64
RNU1-28P:snRNA	1.23567	73		5.16119	106		1.26182	23		68.3401	67.3333
RNVU1-13:snRNA	1.34376	95		4.09811	91		0.821327	3		68.6853	63
hsa-miR-223-3p	0.977957	45		3.93863	90		1.93534	88		69.1218	74.3333
RNU1-2:snRNA	1.23567	74		5.16119	107		1.26182	24		69.3401	68.3333
Gly	1.56734	104		0.318498	1		1.88202	83		70.0102	62.6667
Cys	1.64786	110		0.683434	4		1.68015	71		70.2538	61.6667
RNU1-3:snRNA	1.23567	75		5.16119	108		1.26182	25		70.3401	69.3333
hsa-miR-532-5p	1.23866	78		2.37946	54		1.73812	75		70.599	69
RNVU1-10:snRNA	1.29147	89		4.73611	101		1.15713	10		70.6345	66.6667
hsa-miR-320b	1.59647	106		0.598901	3		1.8736	81		70.9137	63.3333
RNVU1-19:snRNA	1.30868	91		4.2755	94		1.21872	15		70.9898	66.6667
RNU1-4:snRNA	1.23567	76		5.16119	109		1.26182	26		71.3401	70.3333
Thr	1.34122	94		2.30188	49		1.5745	57		71.5228	66.6667
RNVU1-1:snRNA	1.29147	90		4.73611	102		1.15713	11		71.6345	67.6667
RNU2-2P:snRNA	1.14163	65		3.62796	83		1.7091	72		71.8528	73.3333
hsa-miR-30a-5p	0.967636	44		3.05683	75		2.42975	115		71.9594	78
RNVU1-18:snRNA	1.23567	77		5.16119	110		1.26182	27		72.3401	71.3333
RNVU1-7:snRNA	1.27488	85		5.41181	114		1.15731	12		72.9391	70.3333
RNVU1-9:snRNA	1.27488	86		5.41181	115		1.15731	13		73.9391	71.3333
Tyr	1.37893	99		2.2471	45		1.60793	63		74.3299	69
Lys	1.67618	111		2.07995	38		1.49819	51		74.5431	66.6667
RNU2-26P:snRNA	1.22358	69		2.54038	61		2.09602	103		76.1269	77.6667
RNU2-57P:snRNA	1.2236	70		2.54118	62		2.09602	104		77.1269	78.6667
hsa-miR-127-3p	1.43401	101		2.27024	46		1.73573	74		78.5228	73.6667
hsa-miR-125b-2-3p	1.74666	113		1.43184	22		1.94772	90		81.7513	75
RNU2-61P:snRNA	1.07907	57		5.34659	112		2.01317	93		81.9442	87.3333
Pro	1.59535	105		1.36007	20		2.15174	108		82.5228	77.6667
RNU2-36P:snRNA	1.25268	82		3.39872	80		1.89933	86		82.5482	82.6667
Asp	1.35514	96		3.15801	78		1.62448	65		82.5685	79.6667
RNU2-37P:snRNA	1.07998	58		5.36404	113		2.04415	95		83.2183	88.6667
iMet	1.37158	98		2.83642	66		1.88261	84		85.3909	82.6667
RNU2-59P:snRNA	1.59975	107		2.85566	69		1.74391	76		88.0863	84
hsa-miR-21-3p	1.88161	114		2.23973	44		2.15456	109		93.4416	89
Trp	1.72689	112		2.65155	63		2.05426	96		94.1827	90.3333
hsa-miR-375	2.00519	115		2.85711	71		2.15696	110		101.569	98.6667
Legend. SD: standard deviation; Study 1= EXR-TTUSC1gCrGDH-NA; Study 2= EXR-KJENS1sPlvS2-NA; Study 3= EXR-MTEWA1cHYLo6-NA; *weights determined by the sample size of each study.
