# Supplementary material for: Multi-analytical test based on serum miRNAs and proteins quantification for ovarian cancer early detection
Source: PLoS One. 2021 Aug 5;16(8):e0255804. doi: 10.1371/journal.pone.0255804 (PMC8341627; doi:10.1371/journal.pone.0255804)
Supplement: S2 Table — (XLSX) [file pone.0255804.s002.xlsx]

## Sheet: Sup. Tab. 2
	S2 Table. Eight datasets retrieved in GEO datasets for the cross-study validation of the miRNA-model.
	Dataset ID	Sample type	Platform	Samples		Country	Publication (PMID)
				OC	Controls
	GSE138092	CSF	microarray	2	11	South Korea	-
	GSE113740*	serum	microarray	25	969	Japan	32025611
	GSE113486*	serum	microarray	40	100	Japan	30382619
	GSE106817*	serum	microarray	320	2759	Japan	30333487
	GSE94533*	serum	high-throughput sequencing	97	15	USA	29087294
	GSE61741	whole-blood	microarray	24	94	Germany	25465851
	GSE31801	lymphoblastoid cell	microarray	74	47	USA	2235027
	GSE31568	whole-blood	microarray	15	70	Germany	21892151
	*Included in the analysis; Underlined: Datasets originated from the same research group; OC: ovarian cancer; CSF: cerebrospinal fluid.
